# Supplementary material for: Phenolic Compounds in Organic and Aqueous Extracts from Acacia farnesiana Pods Analyzed by ULPS-ESI-Q-oa/TOF-MS. In Vitro Antioxidant Activity and Anti-Inflammatory Response in CD-1 Mice
Source: Molecules. 2018 Sep 18;23(9):2386. doi: 10.3390/molecules23092386 (PMC6225385; doi:10.3390/molecules23092386)
Supplement: Supplementary file 1 [file molecules-23-02386-s001.zip]

Archive with 1 entries (1 files):
- molecules-353840-SI.doc
